# Supplementary material for: Austria’s Digital Vaccination Registry: Stakeholder Views and Implications for Governance
Source: Vaccines (Basel). 2021 Dec 17;9(12):1495. doi: 10.3390/vaccines9121495 (PMC8706289; doi:10.3390/vaccines9121495)
Supplement: Supplementary file 1 [file vaccines-09-01495-s001.zip]

Archive with 1 entries (1 files):
- vaccines-1423463-supplementary.pdf
